# Supplementary material for: Identification of druggable genes for multiple myeloma based on genomic information
Source: Genomics Inform. 2023 Sep 27;21(3):e31. doi: 10.5808/gi.23011 (PMC10584652; doi:10.5808/gi.23011)
Supplement: Supplementary Table 2. — Gene pairs from STRING database [file gi-23011-Supplementary-Table-2.xlsx]

## Sheet: Sheet1
#node1	node2	node1_string_id	node2_string_id	neighborhood_on_chromosome	gene_fusion	phylogenetic_cooccurrence	homology	coexpression	experimentally_determined_interaction	database_annotated	automated_textmining	combined_score
ACTR6	CFDP1	9606.ENSP00000188312	9606.ENSP00000283882	0	0	0	0	0	0.259	0	0.561	0.661
ACTR6	KAT5	9606.ENSP00000188312	9606.ENSP00000340330	0	0	0	0	0.065	0	0.540	0.314	0.679
ACTR6	VPS72	9606.ENSP00000188312	9606.ENSP00000346464	0	0	0	0	0.062	0.838	0	0.809	0.968
ACTR6	DMAP1	9606.ENSP00000188312	9606.ENSP00000361363	0	0	0	0	0.067	0.885	0.540	0.638	0.979
ACTR6	RUVBL2	9606.ENSP00000188312	9606.ENSP00000473172	0	0	0	0	0.119	0.992	0.540	0.336	0.997
ACTR6	ZNHIT1	9606.ENSP00000188312	9606.ENSP00000304593	0	0	0	0	0.065	0.985	0.540	0.622	0.997
ACTR6	RUVBL1	9606.ENSP00000188312	9606.ENSP00000318297	0	0	0	0	0.084	0.987	0.540	0.484	0.997
ACTR6	SRCAP	9606.ENSP00000188312	9606.ENSP00000262518	0	0	0	0	0.108	0.992	0.540	0.552	0.998
B2M	KIR2DL1	9606.ENSP00000452780	9606.ENSP00000336769	0	0	0	0	0.062	0.878	0.600	0.457	0.971
B2M	KIR2DL3	9606.ENSP00000452780	9606.ENSP00000342215	0	0	0	0	0.062	0.800	0.600	0.455	0.953
B2M	HLA-C	9606.ENSP00000452780	9606.ENSP00000365402	0	0	0	0	0.345	0.981	0.800	0.977	0.999
B2M	KIR3DL1	9606.ENSP00000452780	9606.ENSP00000375608	0	0	0	0	0.062	0.878	0.600	0.503	0.974
B2M	MYC	9606.ENSP00000452780	9606.ENSP00000479618	0	0	0	0	0.048	0	0	0.500	0.503
BMI1	CBX7	9606.ENSP00000365851	9606.ENSP00000216133	0	0	0	0	0	0.898	0.900	0.687	0.996
BMI1	SALL4	9606.ENSP00000365851	9606.ENSP00000217086	0	0	0	0	0	0	0	0.531	0.531
BMI1	NANOG	9606.ENSP00000365851	9606.ENSP00000229307	0	0	0	0	0	0.061	0	0.813	0.817
BMI1	PCGF1	9606.ENSP00000365851	9606.ENSP00000233630	0	0	0	0.861	0	0.270	0.900	0.780	0.932
BMI1	PHC2	9606.ENSP00000365851	9606.ENSP00000257118	0	0	0	0	0.065	0.966	0.900	0.804	0.999
BMI1	POU5F1	9606.ENSP00000365851	9606.ENSP00000259915	0	0	0	0	0	0	0	0.764	0.764
BMI1	SUZ12	9606.ENSP00000365851	9606.ENSP00000316578	0	0	0	0	0.203	0.076	0.900	0.805	0.983
BMI1	SOX2	9606.ENSP00000365851	9606.ENSP00000323588	0	0	0	0	0	0.282	0	0.797	0.848
BMI1	KAT5	9606.ENSP00000365851	9606.ENSP00000340330	0	0	0	0	0.062	0.270	0	0.286	0.468
BMI1	CTNNB1	9606.ENSP00000365851	9606.ENSP00000344456	0	0	0	0	0	0	0	0.678	0.678
BMI1	WDR5	9606.ENSP00000365851	9606.ENSP00000351446	0	0	0	0	0.062	0	0	0.391	0.404
BMI1	PCGF3	9606.ENSP00000365851	9606.ENSP00000354724	0	0	0	0.857	0	0.192	0.900	0.621	0.923
BMI1	RNF2	9606.ENSP00000365851	9606.ENSP00000356480	0	0	0	0	0.063	0.998	0.900	0.995	0.999
BMI1	PCGF6	9606.ENSP00000365851	9606.ENSP00000358862	0	0	0	0.766	0	0.192	0.900	0.633	0.927
BMI1	DMAP1	9606.ENSP00000365851	9606.ENSP00000361363	0	0	0	0	0.065	0.173	0	0.578	0.645
BMI1	LIN28A	9606.ENSP00000365851	9606.ENSP00000363314	0	0	0	0	0.062	0	0	0.436	0.448
BMI1	RING1	9606.ENSP00000365851	9606.ENSP00000363787	0	0	0	0	0.062	0.971	0.900	0.995	0.999
BMI1	KLF4	9606.ENSP00000365851	9606.ENSP00000363804	0	0	0	0	0	0.056	0	0.650	0.655
BMI1	MYC	9606.ENSP00000365851	9606.ENSP00000479618	0	0	0	0	0	0.076	0	0.710	0.721
BMI1	HDAC2	9606.ENSP00000365851	9606.ENSP00000430432	0	0	0	0	0.107	0.461	0.900	0.401	0.967
BMI1	PCGF2	9606.ENSP00000365851	9606.ENSP00000482063	0	0	0	0.964	0	0.748	0.900	0.959	0.974
BMI1	PHC3	9606.ENSP00000365851	9606.ENSP00000420294	0	0	0	0	0.064	0.898	0.900	0.507	0.994
BMI1	PHC1	9606.ENSP00000365851	9606.ENSP00000440674	0	0	0	0	0.053	0.919	0.900	0.917	0.999
CAMLG	TNFRSF17	9606.ENSP00000297156	9606.ENSP00000053243	0	0	0	0	0	0	0	0.559	0.559
CAMLG	TNFRSF13B	9606.ENSP00000297156	9606.ENSP00000261652	0	0	0	0	0	0.684	0	0.988	0.996
CAMLG	TNFRSF13C	9606.ENSP00000297156	9606.ENSP00000291232	0	0	0	0	0	0	0	0.787	0.787
CAMLG	TNFSF13	9606.ENSP00000297156	9606.ENSP00000343505	0	0	0	0	0	0	0	0.469	0.469
CAMLG	TNFSF13B	9606.ENSP00000297156	9606.ENSP00000365048	0	0	0	0	0	0	0	0.794	0.794
CBX7	MYC	9606.ENSP00000216133	9606.ENSP00000479618	0	0	0	0	0	0	0	0.575	0.575
CBX7	SETDB1	9606.ENSP00000216133	9606.ENSP00000271640	0	0	0	0	0.056	0.129	0	0.581	0.626
CBX7	PCGF3	9606.ENSP00000216133	9606.ENSP00000354724	0	0	0	0	0	0.722	0.900	0.531	0.985
CBX7	PCGF6	9606.ENSP00000216133	9606.ENSP00000358862	0	0	0	0	0.053	0.743	0.900	0.689	0.991
CBX7	PCGF1	9606.ENSP00000216133	9606.ENSP00000233630	0	0	0	0	0.054	0.725	0.900	0.741	0.992
CBX7	PCGF2	9606.ENSP00000216133	9606.ENSP00000482063	0	0	0	0	0	0.825	0.900	0.730	0.994
CBX7	PHC3	9606.ENSP00000216133	9606.ENSP00000420294	0	0	0	0	0	0.842	0.900	0.709	0.995
CBX7	SUZ12	9606.ENSP00000216133	9606.ENSP00000316578	0	0	0	0	0.062	0	0.900	0.964	0.996
CBX7	PHC1	9606.ENSP00000216133	9606.ENSP00000440674	0	0	0	0	0.062	0.886	0.900	0.746	0.996
CBX7	PHC2	9606.ENSP00000216133	9606.ENSP00000257118	0	0	0	0	0	0.915	0.900	0.682	0.997
CBX7	RING1	9606.ENSP00000216133	9606.ENSP00000363787	0	0	0	0	0.062	0.843	0.900	0.854	0.997
CBX7	HDAC2	9606.ENSP00000216133	9606.ENSP00000430432	0	0	0	0	0.062	0.584	0.900	0.934	0.997
CBX7	RNF2	9606.ENSP00000216133	9606.ENSP00000356480	0	0	0	0	0.055	0.985	0.900	0.941	0.999
CCHCR1	POU5F1	9606.ENSP00000379566	9606.ENSP00000259915	0	0.134	0	0	0	0	0	0.498	0.547
CCHCR1	HLA-C	9606.ENSP00000379566	9606.ENSP00000365402	0	0	0	0	0	0	0	0.556	0.556
CDCA7L	ULK4	9606.ENSP00000383986	9606.ENSP00000301831	0	0	0	0	0.062	0	0	0.555	0.565
CDCA7L	PSIP1	9606.ENSP00000383986	9606.ENSP00000370109	0	0	0	0	0.062	0.270	0	0.986	0.989
CDCA7L	PRR14	9606.ENSP00000383986	9606.ENSP00000441641	0	0	0	0	0	0	0	0.467	0.467
CDCA7L	MYC	9606.ENSP00000383986	9606.ENSP00000479618	0	0	0	0	0.096	0.486	0	0.988	0.994
CFDP1	SRCAP	9606.ENSP00000283882	9606.ENSP00000262518	0	0	0	0	0.068	0.916	0	0.826	0.985
CFDP1	PCGF3	9606.ENSP00000283882	9606.ENSP00000354724	0	0	0	0	0	0	0	0.656	0.656
CFDP1	ZNHIT1	9606.ENSP00000283882	9606.ENSP00000304593	0	0	0	0	0	0.463	0	0.619	0.786
CFDP1	RUVBL2	9606.ENSP00000283882	9606.ENSP00000473172	0	0	0	0	0.062	0.788	0	0.621	0.918
CFDP1	RUVBL1	9606.ENSP00000283882	9606.ENSP00000318297	0	0	0	0	0	0.789	0	0.734	0.941
CFDP1	DMAP1	9606.ENSP00000283882	9606.ENSP00000361363	0	0	0	0	0.049	0.828	0	0.846	0.972
CFDP1	VPS72	9606.ENSP00000283882	9606.ENSP00000346464	0	0	0	0	0.062	0.694	0	0.935	0.979
CTNNB1	SALL4	9606.ENSP00000344456	9606.ENSP00000217086	0	0	0	0	0.062	0	0	0.887	0.890
CTNNB1	NANOG	9606.ENSP00000344456	9606.ENSP00000229307	0	0	0	0	0	0.182	0	0.830	0.856
CTNNB1	POU5F1	9606.ENSP00000344456	9606.ENSP00000259915	0	0	0	0	0.049	0.435	0	0.995	0.997
CTNNB1	SOX17	9606.ENSP00000344456	9606.ENSP00000297316	0	0	0	0	0	0.470	0.600	0.989	0.997
CTNNB1	SUZ12	9606.ENSP00000344456	9606.ENSP00000316578	0	0	0	0	0.062	0	0	0.425	0.437
CTNNB1	RUVBL1	9606.ENSP00000344456	9606.ENSP00000318297	0	0	0	0	0.082	0.843	0.800	0.985	0.999
CTNNB1	PKM	9606.ENSP00000344456	9606.ENSP00000320171	0.045	0	0	0	0.071	0.651	0	0.990	0.996
CTNNB1	SOX2	9606.ENSP00000344456	9606.ENSP00000323588	0	0	0	0	0	0.501	0.600	0.982	0.996
CTNNB1	KAT5	9606.ENSP00000344456	9606.ENSP00000340330	0	0	0	0	0.062	0.057	0.900	0.515	0.951
CTNNB1	PHC3	9606.ENSP00000344456	9606.ENSP00000420294	0	0	0	0	0	0	0	0.400	0.400
CTNNB1	ESRRB	9606.ENSP00000344456	9606.ENSP00000422488	0	0	0	0	0.062	0.056	0	0.392	0.414
CTNNB1	FOXD3	9606.ENSP00000344456	9606.ENSP00000360157	0	0	0	0	0	0.079	0	0.458	0.480
CTNNB1	LIN28A	9606.ENSP00000344456	9606.ENSP00000363314	0	0	0	0	0.063	0	0	0.475	0.487
CTNNB1	HDAC2	9606.ENSP00000344456	9606.ENSP00000430432	0	0	0	0	0.144	0.123	0.900	0.592	0.965
CTNNB1	MYC	9606.ENSP00000344456	9606.ENSP00000479618	0	0	0	0	0	0.507	0.900	0.888	0.994
CTNNB1	RUVBL2	9606.ENSP00000344456	9606.ENSP00000473172	0	0	0	0	0.097	0.843	0.900	0.988	0.999
CTNNB1	KLF4	9606.ENSP00000344456	9606.ENSP00000363804	0	0	0	0	0	0.182	0.900	0.989	0.999
DMAP1	SRCAP	9606.ENSP00000361363	9606.ENSP00000262518	0	0	0	0	0.304	0.965	0.540	0.731	0.996
DMAP1	ZNHIT1	9606.ENSP00000361363	9606.ENSP00000304593	0	0	0	0	0.065	0.838	0.540	0.630	0.970
DMAP1	RUVBL1	9606.ENSP00000361363	9606.ENSP00000318297	0	0	0	0	0.093	0.973	0.900	0.878	0.999
DMAP1	KAT5	9606.ENSP00000361363	9606.ENSP00000340330	0	0	0	0	0.077	0.917	0.900	0.769	0.998
DMAP1	VPS72	9606.ENSP00000361363	9606.ENSP00000346464	0	0	0	0	0.072	0.966	0.800	0.874	0.999
DMAP1	WDR5	9606.ENSP00000361363	9606.ENSP00000351446	0	0	0	0	0.103	0	0.720	0.267	0.800
DMAP1	RNF2	9606.ENSP00000361363	9606.ENSP00000356480	0	0	0	0	0.062	0.182	0	0.406	0.504
DMAP1	ESRRB	9606.ENSP00000361363	9606.ENSP00000422488	0	0	0	0	0	0.373	0	0.162	0.452
DMAP1	MYC	9606.ENSP00000361363	9606.ENSP00000479618	0	0	0	0	0	0.359	0	0.246	0.496
DMAP1	HDAC2	9606.ENSP00000361363	9606.ENSP00000430432	0	0	0	0	0.084	0.225	0	0.521	0.631
DMAP1	RUVBL2	9606.ENSP00000361363	9606.ENSP00000473172	0	0	0	0	0.090	0.960	0.900	0.917	0.999
DPPA4	SALL4	9606.ENSP00000335306	9606.ENSP00000217086	0	0	0	0	0.332	0	0	0.624	0.738
DPPA4	NANOG	9606.ENSP00000335306	9606.ENSP00000229307	0	0	0	0	0.639	0	0.900	0.683	0.987
DPPA4	PCGF1	9606.ENSP00000335306	9606.ENSP00000233630	0	0	0	0	0	0.270	0	0.507	0.625
DPPA4	POU5F1	9606.ENSP00000335306	9606.ENSP00000259915	0	0	0	0	0.273	0.270	0.900	0.748	0.984
DPPA4	SUZ12	9606.ENSP00000335306	9606.ENSP00000316578	0	0	0	0	0	0.270	0	0.219	0.405
DPPA4	SOX2	9606.ENSP00000335306	9606.ENSP00000323588	0	0	0	0	0.158	0	0.900	0.637	0.966
DPPA4	PHC1	9606.ENSP00000335306	9606.ENSP00000440674	0	0	0	0	0.104	0	0	0.370	0.411
DPPA4	MYC	9606.ENSP00000335306	9606.ENSP00000479618	0	0	0	0	0	0.173	0	0.370	0.456
DPPA4	KLF4	9606.ENSP00000335306	9606.ENSP00000363804	0	0	0	0	0.062	0	0	0.529	0.540
DPPA4	ESRRB	9606.ENSP00000335306	9606.ENSP00000422488	0	0	0	0	0.066	0	0	0.573	0.584
DPPA4	LIN28A	9606.ENSP00000335306	9606.ENSP00000363314	0	0	0	0	0.579	0	0	0.602	0.825
ESRRB	SALL4	9606.ENSP00000422488	9606.ENSP00000217086	0	0	0	0	0.065	0.182	0	0.792	0.828
ESRRB	NANOG	9606.ENSP00000422488	9606.ENSP00000229307	0	0	0	0	0.062	0.730	0	0.903	0.973
ESRRB	POU5F1	9606.ENSP00000422488	9606.ENSP00000259915	0	0	0	0	0.065	0.617	0	0.987	0.995
ESRRB	SOX17	9606.ENSP00000422488	9606.ENSP00000297316	0	0	0	0	0	0.087	0	0.532	0.554
ESRRB	SUZ12	9606.ENSP00000422488	9606.ENSP00000316578	0	0	0	0	0	0	0	0.476	0.476
ESRRB	SOX2	9606.ENSP00000422488	9606.ENSP00000323588	0	0	0	0	0.063	0.373	0	0.820	0.886
ESRRB	WDR5	9606.ENSP00000422488	9606.ENSP00000351446	0	0	0	0	0.064	0.182	0	0.351	0.460
ESRRB	RNF2	9606.ENSP00000422488	9606.ENSP00000356480	0	0	0	0	0.064	0.182	0	0.341	0.452
ESRRB	FOXD3	9606.ENSP00000422488	9606.ENSP00000360157	0	0	0	0	0.064	0.062	0	0.383	0.410
ESRRB	LIN28A	9606.ENSP00000422488	9606.ENSP00000363314	0	0	0	0	0.063	0.057	0	0.625	0.640
ESRRB	KLF4	9606.ENSP00000422488	9606.ENSP00000363804	0	0	0	0	0.062	0.076	0	0.794	0.806
ESRRB	PHC1	9606.ENSP00000422488	9606.ENSP00000440674	0	0	0	0	0.062	0.061	0	0.413	0.438
ESRRB	MYC	9606.ENSP00000422488	9606.ENSP00000479618	0	0	0	0	0	0.069	0	0.624	0.636
FOXD3	SALL4	9606.ENSP00000360157	9606.ENSP00000217086	0	0	0	0	0.097	0.076	0	0.424	0.478
FOXD3	NANOG	9606.ENSP00000360157	9606.ENSP00000229307	0	0	0	0	0.062	0.073	0.900	0.655	0.965
FOXD3	POU5F1	9606.ENSP00000360157	9606.ENSP00000259915	0	0	0	0	0.117	0.285	0.900	0.823	0.987
FOXD3	SOX17	9606.ENSP00000360157	9606.ENSP00000297316	0	0	0	0	0.062	0.125	0	0.375	0.442
FOXD3	SOX2	9606.ENSP00000360157	9606.ENSP00000323588	0	0	0	0	0.156	0.125	0.900	0.753	0.979
FOXD3	LIN28A	9606.ENSP00000360157	9606.ENSP00000363314	0	0	0	0	0.108	0	0	0.413	0.454
FOXD3	MYC	9606.ENSP00000360157	9606.ENSP00000479618	0	0	0	0	0	0.056	0	0.515	0.523
FOXD3	KLF4	9606.ENSP00000360157	9606.ENSP00000363804	0	0	0	0	0	0.078	0	0.511	0.530
HDAC2	SALL4	9606.ENSP00000430432	9606.ENSP00000217086	0	0	0	0	0	0.182	0.600	0.240	0.729
HDAC2	NANOG	9606.ENSP00000430432	9606.ENSP00000229307	0	0	0	0	0.049	0.730	0	0.474	0.853
HDAC2	PCGF1	9606.ENSP00000430432	9606.ENSP00000233630	0	0	0	0	0	0	0.900	0.168	0.913
HDAC2	PHC2	9606.ENSP00000430432	9606.ENSP00000257118	0	0	0	0	0	0.270	0.900	0.048	0.924
HDAC2	POU5F1	9606.ENSP00000430432	9606.ENSP00000259915	0	0	0	0	0.049	0.617	0	0.481	0.794
HDAC2	SRCAP	9606.ENSP00000430432	9606.ENSP00000262518	0	0	0	0	0.069	0.326	0	0.347	0.555
HDAC2	SETDB1	9606.ENSP00000430432	9606.ENSP00000271640	0.044	0	0	0	0.123	0.368	0	0.667	0.800
HDAC2	SOX17	9606.ENSP00000430432	9606.ENSP00000297316	0	0	0	0	0	0.106	0	0.415	0.455
HDAC2	SUZ12	9606.ENSP00000430432	9606.ENSP00000316578	0	0	0	0	0.119	0.902	0.900	0.502	0.995
HDAC2	RUVBL1	9606.ENSP00000430432	9606.ENSP00000318297	0	0	0	0	0.157	0.069	0	0.339	0.436
HDAC2	SOX2	9606.ENSP00000430432	9606.ENSP00000323588	0	0	0	0	0	0.738	0	0.531	0.872
HDAC2	KAT5	9606.ENSP00000430432	9606.ENSP00000340330	0	0	0	0	0.065	0.604	0	0.771	0.908
HDAC2	WDR5	9606.ENSP00000430432	9606.ENSP00000351446	0	0	0	0	0.174	0.329	0	0.444	0.665
HDAC2	PCGF3	9606.ENSP00000430432	9606.ENSP00000354724	0	0	0	0	0	0	0.900	0.091	0.905
HDAC2	RNF2	9606.ENSP00000430432	9606.ENSP00000356480	0	0	0	0	0.063	0.373	0.900	0.376	0.958
HDAC2	PCGF6	9606.ENSP00000430432	9606.ENSP00000358862	0	0	0	0	0.063	0.457	0.900	0.108	0.948
HDAC2	RING1	9606.ENSP00000430432	9606.ENSP00000363787	0	0	0	0	0.082	0.180	0.900	0.342	0.943
HDAC2	KLF4	9606.ENSP00000430432	9606.ENSP00000363804	0	0	0	0	0	0.700	0	0.933	0.979
HDAC2	PHC3	9606.ENSP00000430432	9606.ENSP00000420294	0	0	0	0	0	0	0.900	0.084	0.904
HDAC2	RUVBL2	9606.ENSP00000430432	9606.ENSP00000473172	0	0	0	0	0.173	0.291	0	0.463	0.658
HDAC2	MYC	9606.ENSP00000430432	9606.ENSP00000479618	0	0	0	0	0	0.462	0	0.570	0.759
HDAC2	PCGF2	9606.ENSP00000430432	9606.ENSP00000482063	0	0	0	0	0	0	0.900	0.169	0.913
HDAC2	PHC1	9606.ENSP00000430432	9606.ENSP00000440674	0	0	0	0	0	0.270	0.900	0.150	0.932
HLA-C	KIR2DL1	9606.ENSP00000365402	9606.ENSP00000336769	0	0	0	0	0	0.882	0.800	0.989	0.999
HLA-C	KIR2DL3	9606.ENSP00000365402	9606.ENSP00000342215	0	0	0	0	0	0.872	0.800	0.989	0.999
HLA-C	KIR3DL1	9606.ENSP00000365402	9606.ENSP00000375608	0	0	0	0	0	0.057	0.600	0.988	0.995
KAT5	NANOG	9606.ENSP00000340330	9606.ENSP00000229307	0	0	0	0	0	0.133	0	0.514	0.561
KAT5	POU5F1	9606.ENSP00000340330	9606.ENSP00000259915	0	0	0	0	0	0.076	0	0.409	0.431
KAT5	SRCAP	9606.ENSP00000340330	9606.ENSP00000262518	0	0	0	0	0.073	0.738	0.540	0.984	0.998
KAT5	SETDB1	9606.ENSP00000340330	9606.ENSP00000271640	0	0	0	0	0.063	0.139	0	0.463	0.529
KAT5	ZNHIT1	9606.ENSP00000340330	9606.ENSP00000304593	0	0	0	0	0.062	0.078	0.540	0.211	0.644
KAT5	RUVBL1	9606.ENSP00000340330	9606.ENSP00000318297	0	0	0	0	0.064	0.935	0.900	0.917	0.999
KAT5	PSIP1	9606.ENSP00000340330	9606.ENSP00000370109	0	0	0	0	0.063	0.282	0	0.194	0.411
KAT5	KLF4	9606.ENSP00000340330	9606.ENSP00000363804	0	0	0	0	0	0.325	0	0.481	0.635
KAT5	WDR5	9606.ENSP00000340330	9606.ENSP00000351446	0	0	0	0	0.066	0.531	0.720	0.457	0.924
KAT5	VPS72	9606.ENSP00000340330	9606.ENSP00000346464	0	0	0	0	0.063	0.878	0.800	0.476	0.986
KAT5	MYC	9606.ENSP00000340330	9606.ENSP00000479618	0	0	0	0	0	0.837	0.900	0.983	0.999
KAT5	RUVBL2	9606.ENSP00000340330	9606.ENSP00000473172	0	0	0	0	0.084	0.900	0.900	0.972	0.999
KIR2DL1	KIR3DL1	9606.ENSP00000336769	9606.ENSP00000375608	0	0	0	0.978	0.337	0	0.800	0.874	0.864
KIR2DL1	KIR2DL3	9606.ENSP00000336769	9606.ENSP00000342215	0	0	0	0.984	0.354	0.314	0.800	0.879	0.904
KIR2DL3	KIR3DL1	9606.ENSP00000342215	9606.ENSP00000375608	0	0	0	0.979	0.334	0.234	0.800	0.870	0.891
KLF4	SALL4	9606.ENSP00000363804	9606.ENSP00000217086	0	0	0	0.559	0	0.102	0.650	0.715	0.773
KLF4	NANOG	9606.ENSP00000363804	9606.ENSP00000229307	0	0	0	0	0	0.077	0.800	0.955	0.991
KLF4	POU5F1	9606.ENSP00000363804	9606.ENSP00000259915	0	0	0	0	0.054	0.173	0.800	0.958	0.992
KLF4	SETDB1	9606.ENSP00000363804	9606.ENSP00000271640	0	0	0	0	0.052	0.106	0	0.374	0.423
KLF4	SOX17	9606.ENSP00000363804	9606.ENSP00000297316	0	0	0	0	0.062	0.101	0	0.675	0.702
KLF4	SUZ12	9606.ENSP00000363804	9606.ENSP00000316578	0	0	0	0	0	0.145	0	0.508	0.561
KLF4	SOX2	9606.ENSP00000363804	9606.ENSP00000323588	0	0	0	0	0	0.101	0.800	0.965	0.993
KLF4	WDR5	9606.ENSP00000363804	9606.ENSP00000351446	0	0	0	0	0	0.077	0	0.543	0.561
KLF4	LIN28A	9606.ENSP00000363804	9606.ENSP00000363314	0	0	0	0	0	0.058	0.650	0.915	0.969
KLF4	MYC	9606.ENSP00000363804	9606.ENSP00000479618	0	0	0	0	0.063	0.058	0	0.953	0.955
LIN28A	SALL4	9606.ENSP00000363314	9606.ENSP00000217086	0	0	0	0	0.287	0	0.650	0.732	0.927
LIN28A	NANOG	9606.ENSP00000363314	9606.ENSP00000229307	0	0	0	0	0.307	0	0.650	0.953	0.987
LIN28A	POU5F1	9606.ENSP00000363314	9606.ENSP00000259915	0	0	0	0	0.357	0	0.900	0.923	0.994
LIN28A	SOX17	9606.ENSP00000363314	9606.ENSP00000297316	0	0	0	0	0	0.056	0	0.549	0.556
LIN28A	SOX2	9606.ENSP00000363314	9606.ENSP00000323588	0	0	0	0	0.138	0.173	0.650	0.902	0.972
LIN28A	MYC	9606.ENSP00000363314	9606.ENSP00000479618	0	0	0	0	0	0.056	0	0.864	0.866
MYC	SALL4	9606.ENSP00000479618	9606.ENSP00000217086	0	0	0	0	0	0	0	0.558	0.558
MYC	NANOG	9606.ENSP00000479618	9606.ENSP00000229307	0	0	0	0	0	0.157	0.900	0.877	0.988
MYC	POU5F1	9606.ENSP00000479618	9606.ENSP00000259915	0	0	0	0	0	0.285	0	0.907	0.931
MYC	SETDB1	9606.ENSP00000479618	9606.ENSP00000271640	0	0	0	0	0.062	0	0	0.391	0.404
MYC	SOX17	9606.ENSP00000479618	9606.ENSP00000297316	0	0	0	0	0	0.057	0	0.526	0.534
MYC	SUZ12	9606.ENSP00000479618	9606.ENSP00000316578	0	0	0	0	0	0.270	0	0.682	0.758
MYC	RUVBL1	9606.ENSP00000479618	9606.ENSP00000318297	0	0	0	0	0.070	0.752	0.900	0.859	0.996
MYC	PKM	9606.ENSP00000479618	9606.ENSP00000320171	0	0	0	0	0	0.122	0	0.703	0.728
MYC	SOX2	9606.ENSP00000479618	9606.ENSP00000323588	0	0	0	0	0	0.057	0.900	0.926	0.992
MYC	VPS72	9606.ENSP00000479618	9606.ENSP00000346464	0	0	0	0	0	0.218	0	0.294	0.424
MYC	RHOT1	9606.ENSP00000479618	9606.ENSP00000351132	0	0	0	0	0	0.057	0	0.435	0.444
MYC	WDR5	9606.ENSP00000479618	9606.ENSP00000351446	0	0	0	0	0.076	0.421	0	0.988	0.993
MYC	RNF2	9606.ENSP00000479618	9606.ENSP00000356480	0	0	0	0	0	0.148	0	0.523	0.576
MYC	RING1	9606.ENSP00000479618	9606.ENSP00000363787	0	0	0	0	0	0.160	0	0.340	0.422
MYC	TNFSF13B	9606.ENSP00000479618	9606.ENSP00000365048	0	0	0	0	0	0	0	0.487	0.487
MYC	PSIP1	9606.ENSP00000479618	9606.ENSP00000370109	0	0	0	0	0	0	0	0.912	0.912
MYC	RUVBL2	9606.ENSP00000479618	9606.ENSP00000473172	0	0	0	0	0.085	0.710	0.900	0.939	0.998
NANOG	SALL4	9606.ENSP00000229307	9606.ENSP00000217086	0	0	0	0	0.229	0.968	0.800	0.988	0.999
NANOG	PCGF2	9606.ENSP00000229307	9606.ENSP00000482063	0	0	0	0	0	0.285	0	0.212	0.412
NANOG	RING1	9606.ENSP00000229307	9606.ENSP00000363787	0	0	0	0	0.052	0.233	0	0.310	0.454
NANOG	SETDB1	9606.ENSP00000229307	9606.ENSP00000271640	0	0	0	0	0	0.057	0	0.462	0.471
NANOG	WDR5	9606.ENSP00000229307	9606.ENSP00000351446	0	0	0	0	0.053	0	0	0.666	0.670
NANOG	SUZ12	9606.ENSP00000229307	9606.ENSP00000316578	0	0	0	0	0.062	0.270	0	0.615	0.713
NANOG	PHC1	9606.ENSP00000229307	9606.ENSP00000440674	0	0	0	0	0.153	0.495	0	0.436	0.738
NANOG	SOX17	9606.ENSP00000229307	9606.ENSP00000297316	0	0	0	0	0.062	0.152	0	0.840	0.862
NANOG	RNF2	9606.ENSP00000229307	9606.ENSP00000356480	0	0	0	0	0.054	0.495	0	0.734	0.862
NANOG	SOX2	9606.ENSP00000229307	9606.ENSP00000323588	0	0	0	0	0.137	0.837	0.800	0.959	0.998
NANOG	POU5F1	9606.ENSP00000229307	9606.ENSP00000259915	0	0	0	0	0.280	0.961	0.800	0.984	0.999
NCAPD3	SMC2	9606.ENSP00000433681	9606.ENSP00000286398	0	0	0	0	0.828	0.947	0.900	0.801	0.999
NCAPD3	NCAPH2	9606.ENSP00000433681	9606.ENSP00000299821	0	0	0	0	0.520	0.970	0.800	0.959	0.999
NCAPD3	SMC4	9606.ENSP00000433681	9606.ENSP00000349961	0	0	0	0	0.876	0.883	0.900	0.952	0.999
NCAPD3	NCAPG2	9606.ENSP00000433681	9606.ENSP00000387007	0	0	0	0	0.753	0.900	0.800	0.992	0.999
NCAPG2	SMC2	9606.ENSP00000387007	9606.ENSP00000286398	0	0	0	0	0.909	0.710	0.800	0.787	0.998
NCAPG2	NCAPH2	9606.ENSP00000387007	9606.ENSP00000299821	0	0	0	0	0.652	0.944	0.800	0.947	0.999
NCAPG2	SMC4	9606.ENSP00000387007	9606.ENSP00000349961	0	0	0	0	0.836	0.530	0.800	0.926	0.998
NCAPH2	SMC2	9606.ENSP00000299821	9606.ENSP00000286398	0	0	0	0	0.753	0.961	0.800	0.831	0.999
NCAPH2	SMC4	9606.ENSP00000299821	9606.ENSP00000349961	0	0	0	0	0.455	0.943	0.800	0.966	0.999
PCGF1	PCGF3	9606.ENSP00000233630	9606.ENSP00000354724	0	0	0	0.882	0	0	0.900	0.784	0.909
PCGF1	PCGF2	9606.ENSP00000233630	9606.ENSP00000482063	0	0	0	0.857	0	0	0.900	0.864	0.912
PCGF1	PCGF6	9606.ENSP00000233630	9606.ENSP00000358862	0	0	0	0.837	0	0	0.900	0.820	0.913
PCGF1	PHC3	9606.ENSP00000233630	9606.ENSP00000420294	0	0	0	0	0.062	0.253	0.900	0.515	0.961
PCGF1	SUZ12	9606.ENSP00000233630	9606.ENSP00000316578	0	0	0	0	0.061	0.270	0.900	0.598	0.968
PCGF1	PHC2	9606.ENSP00000233630	9606.ENSP00000257118	0	0	0	0	0.062	0.431	0.900	0.538	0.972
PCGF1	PHC1	9606.ENSP00000233630	9606.ENSP00000440674	0	0	0	0	0.053	0.253	0.900	0.695	0.975
PCGF1	RNF2	9606.ENSP00000233630	9606.ENSP00000356480	0	0	0	0	0.058	0.921	0.900	0.987	0.999
PCGF1	RING1	9606.ENSP00000233630	9606.ENSP00000363787	0	0	0	0	0.062	0.912	0.900	0.980	0.999
PCGF2	PHC2	9606.ENSP00000482063	9606.ENSP00000257118	0	0	0	0	0.062	0.899	0.900	0.650	0.996
PCGF2	SUZ12	9606.ENSP00000482063	9606.ENSP00000316578	0	0	0	0	0	0	0.900	0.642	0.962
PCGF2	PCGF3	9606.ENSP00000482063	9606.ENSP00000354724	0	0	0	0.857	0	0	0.900	0.682	0.909
PCGF2	RNF2	9606.ENSP00000482063	9606.ENSP00000356480	0	0	0	0.573	0.058	0.929	0.900	0.979	0.995
PCGF2	PCGF6	9606.ENSP00000482063	9606.ENSP00000358862	0	0	0	0.756	0	0	0.900	0.730	0.917
PCGF2	RING1	9606.ENSP00000482063	9606.ENSP00000363787	0	0	0	0.571	0.062	0.910	0.900	0.934	0.994
PCGF2	PHC3	9606.ENSP00000482063	9606.ENSP00000420294	0	0	0	0	0.062	0.903	0.900	0.478	0.994
PCGF2	PHC1	9606.ENSP00000482063	9606.ENSP00000440674	0	0	0	0	0.062	0.899	0.900	0.887	0.998
PCGF3	PHC2	9606.ENSP00000354724	9606.ENSP00000257118	0	0	0	0	0.062	0.320	0.900	0.504	0.964
PCGF3	SUZ12	9606.ENSP00000354724	9606.ENSP00000316578	0	0	0	0	0	0	0.900	0.394	0.936
PCGF3	PCGF6	9606.ENSP00000354724	9606.ENSP00000358862	0	0	0	0.852	0	0	0.900	0.715	0.910
PCGF3	PHC3	9606.ENSP00000354724	9606.ENSP00000420294	0	0	0	0	0.062	0.253	0.900	0.350	0.948
PCGF3	PHC1	9606.ENSP00000354724	9606.ENSP00000440674	0	0	0	0	0.053	0.408	0.900	0.530	0.970
PCGF3	RNF2	9606.ENSP00000354724	9606.ENSP00000356480	0	0	0	0.611	0.062	0.916	0.900	0.789	0.994
PCGF3	RING1	9606.ENSP00000354724	9606.ENSP00000363787	0	0	0	0	0.062	0.859	0.900	0.738	0.996
PCGF6	PHC2	9606.ENSP00000358862	9606.ENSP00000257118	0	0	0	0	0.062	0.253	0.900	0.531	0.962
PCGF6	SUZ12	9606.ENSP00000358862	9606.ENSP00000316578	0	0	0	0	0.062	0	0.900	0.504	0.949
PCGF6	WDR5	9606.ENSP00000358862	9606.ENSP00000351446	0	0	0	0	0.062	0.850	0	0.444	0.914
PCGF6	RNF2	9606.ENSP00000358862	9606.ENSP00000356480	0	0	0	0	0.062	0.916	0.900	0.966	0.999
PCGF6	PHC3	9606.ENSP00000358862	9606.ENSP00000420294	0	0	0	0	0.062	0.253	0.900	0.528	0.962
PCGF6	PHC1	9606.ENSP00000358862	9606.ENSP00000440674	0	0	0	0	0.062	0.253	0.900	0.602	0.968
PCGF6	RING1	9606.ENSP00000358862	9606.ENSP00000363787	0	0	0	0	0.062	0.912	0.900	0.882	0.998
PHC1	SALL4	9606.ENSP00000440674	9606.ENSP00000217086	0	0	0	0	0.083	0.078	0.650	0.388	0.795
PHC1	PHC2	9606.ENSP00000440674	9606.ENSP00000257118	0	0	0	0.774	0.062	0.877	0.900	0.889	0.990
PHC1	POU5F1	9606.ENSP00000440674	9606.ENSP00000259915	0	0	0	0	0.096	0.173	0	0.518	0.609
PHC1	SUZ12	9606.ENSP00000440674	9606.ENSP00000316578	0	0	0	0	0.052	0	0.900	0.613	0.960
PHC1	SOX2	9606.ENSP00000440674	9606.ENSP00000323588	0	0	0	0	0.088	0.057	0	0.380	0.421
PHC1	RNF2	9606.ENSP00000440674	9606.ENSP00000356480	0	0	0	0	0	0.992	0.900	0.949	0.999
PHC1	RING1	9606.ENSP00000440674	9606.ENSP00000363787	0	0	0	0	0.062	0.911	0.900	0.771	0.997
PHC1	PHC3	9606.ENSP00000440674	9606.ENSP00000420294	0	0	0	0.699	0.062	0.746	0.900	0.824	0.980
PHC2	SALL4	9606.ENSP00000257118	9606.ENSP00000217086	0	0	0	0	0	0.103	0.650	0.062	0.679
PHC2	PHC3	9606.ENSP00000257118	9606.ENSP00000420294	0	0	0	0.816	0	0.270	0.900	0.810	0.935
PHC2	SUZ12	9606.ENSP00000257118	9606.ENSP00000316578	0	0	0	0	0.062	0	0.900	0.422	0.941
PHC2	RING1	9606.ENSP00000257118	9606.ENSP00000363787	0	0	0	0	0.082	0.940	0.900	0.745	0.998
PHC2	RNF2	9606.ENSP00000257118	9606.ENSP00000356480	0	0	0	0	0.062	0.971	0.900	0.836	0.999
PHC3	SALL4	9606.ENSP00000420294	9606.ENSP00000217086	0	0	0	0	0	0.103	0.650	0.045	0.673
PHC3	SUZ12	9606.ENSP00000420294	9606.ENSP00000316578	0	0	0	0	0.063	0	0.900	0.173	0.915
PHC3	SOX2	9606.ENSP00000420294	9606.ENSP00000323588	0	0	0	0	0	0.282	0	0.519	0.639
PHC3	RNF2	9606.ENSP00000420294	9606.ENSP00000356480	0	0	0	0	0.051	0.925	0.900	0.760	0.998
PHC3	RING1	9606.ENSP00000420294	9606.ENSP00000363787	0	0	0	0	0.051	0.893	0.900	0.391	0.993
PKM	POU5F1	9606.ENSP00000320171	9606.ENSP00000259915	0	0	0	0	0	0.172	0	0.995	0.996
POU5F1	SALL4	9606.ENSP00000259915	9606.ENSP00000217086	0	0	0	0	0.164	0.795	0.800	0.968	0.998
POU5F1	RING1	9606.ENSP00000259915	9606.ENSP00000363787	0	0	0	0	0.049	0.212	0	0.335	0.458
POU5F1	RNF2	9606.ENSP00000259915	9606.ENSP00000356480	0	0	0	0	0.049	0.435	0	0.473	0.693
POU5F1	SUZ12	9606.ENSP00000259915	9606.ENSP00000316578	0	0	0	0	0.052	0.270	0	0.649	0.736
POU5F1	SETDB1	9606.ENSP00000259915	9606.ENSP00000271640	0	0	0	0	0	0.336	0	0.980	0.986
POU5F1	SOX17	9606.ENSP00000259915	9606.ENSP00000297316	0	0	0	0	0	0.352	0	0.995	0.996
POU5F1	WDR5	9606.ENSP00000259915	9606.ENSP00000351446	0	0	0	0	0.062	0.739	0	0.995	0.998
POU5F1	SOX2	9606.ENSP00000259915	9606.ENSP00000323588	0	0	0	0	0.089	0.991	0.800	0.996	0.999
PSIP1	SRCAP	9606.ENSP00000370109	9606.ENSP00000262518	0	0	0	0	0.137	0	0	0.334	0.401
PSIP1	SMC2	9606.ENSP00000370109	9606.ENSP00000286398	0	0	0	0	0.487	0	0	0.250	0.599
PSIP1	WDR5	9606.ENSP00000370109	9606.ENSP00000351446	0	0	0	0	0.062	0	0	0.531	0.542
RHOT1	TRAK1	9606.ENSP00000351132	9606.ENSP00000328998	0	0	0	0	0	0.718	0	0.982	0.995
RING1	SALL4	9606.ENSP00000363787	9606.ENSP00000217086	0	0	0	0	0	0.155	0.650	0.103	0.711
RING1	SETDB1	9606.ENSP00000363787	9606.ENSP00000271640	0	0	0	0	0.113	0.155	0	0.347	0.468
RING1	SUZ12	9606.ENSP00000363787	9606.ENSP00000316578	0	0	0	0	0.068	0	0.900	0.817	0.981
RING1	WDR5	9606.ENSP00000363787	9606.ENSP00000351446	0	0	0	0	0.142	0.527	0	0.343	0.710
RING1	RNF2	9606.ENSP00000363787	9606.ENSP00000356480	0	0	0	0.956	0	0.884	0.900	0.987	0.988
RNF2	SALL4	9606.ENSP00000356480	9606.ENSP00000217086	0	0	0	0	0	0.182	0.650	0.325	0.789
RNF2	SETDB1	9606.ENSP00000356480	9606.ENSP00000271640	0	0	0	0	0.062	0.182	0	0.501	0.584
RNF2	SUZ12	9606.ENSP00000356480	9606.ENSP00000316578	0	0	0	0	0.063	0.076	0.900	0.909	0.991
RNF2	RUVBL1	9606.ENSP00000356480	9606.ENSP00000318297	0	0	0	0	0.065	0.116	0.900	0.138	0.919
RNF2	SOX2	9606.ENSP00000356480	9606.ENSP00000323588	0	0	0	0	0	0.229	0	0.411	0.526
RNF2	WDR5	9606.ENSP00000356480	9606.ENSP00000351446	0	0	0	0	0.077	0.885	0.900	0.393	0.992
RNF2	RUVBL2	9606.ENSP00000356480	9606.ENSP00000473172	0	0	0	0	0.073	0.182	0.900	0.155	0.927
RUVBL1	SRCAP	9606.ENSP00000318297	9606.ENSP00000262518	0	0	0	0	0.067	0.992	0.540	0.878	0.999
RUVBL1	ZNHIT1	9606.ENSP00000318297	9606.ENSP00000304593	0	0	0	0	0.062	0.970	0.540	0.715	0.995
RUVBL1	SOX2	9606.ENSP00000318297	9606.ENSP00000323588	0	0	0	0	0	0.495	0	0.127	0.540
RUVBL1	WDR5	9606.ENSP00000318297	9606.ENSP00000351446	0	0	0	0	0.208	0.789	0.900	0.128	0.983
RUVBL1	RUVBL2	9606.ENSP00000318297	9606.ENSP00000473172	0	0	0.437	0.920	0.943	0.997	0.900	0.995	0.999
RUVBL1	VPS72	9606.ENSP00000318297	9606.ENSP00000346464	0	0	0	0	0.060	0.972	0.800	0.938	0.999
RUVBL2	SRCAP	9606.ENSP00000473172	9606.ENSP00000262518	0	0	0	0	0.070	0.992	0.540	0.848	0.999
RUVBL2	ZNHIT1	9606.ENSP00000473172	9606.ENSP00000304593	0	0	0	0	0.107	0.951	0.540	0.600	0.990
RUVBL2	SOX2	9606.ENSP00000473172	9606.ENSP00000323588	0	0	0	0	0	0.495	0	0.108	0.530
RUVBL2	VPS72	9606.ENSP00000473172	9606.ENSP00000346464	0	0	0	0	0.097	0.919	0.800	0.787	0.996
RUVBL2	WDR5	9606.ENSP00000473172	9606.ENSP00000351446	0	0	0	0	0.182	0.384	0.900	0.150	0.951
SALL4	WDR5	9606.ENSP00000217086	9606.ENSP00000351446	0	0	0	0	0.062	0.182	0	0.327	0.439
SALL4	SOX17	9606.ENSP00000217086	9606.ENSP00000297316	0	0	0	0	0.062	0.139	0	0.530	0.587
SALL4	SUZ12	9606.ENSP00000217086	9606.ENSP00000316578	0	0	0	0	0.062	0.042	0.650	0.464	0.809
SALL4	SOX2	9606.ENSP00000217086	9606.ENSP00000323588	0	0	0	0	0.129	0.730	0.800	0.904	0.994
SETDB1	SOX2	9606.ENSP00000271640	9606.ENSP00000323588	0	0	0	0	0.065	0.059	0	0.428	0.453
SETDB1	SUZ12	9606.ENSP00000271640	9606.ENSP00000316578	0	0	0	0	0.113	0.428	0	0.548	0.751
SETDB1	WDR5	9606.ENSP00000271640	9606.ENSP00000351446	0	0	0	0	0.221	0.187	0	0.715	0.803
SMC2	SMC4	9606.ENSP00000286398	9606.ENSP00000349961	0	0	0.377	0.568	0.995	0.996	0.900	0.992	0.999
SOX2	SUZ12	9606.ENSP00000323588	9606.ENSP00000316578	0	0	0	0	0.102	0	0	0.713	0.731
SOX2	WDR5	9606.ENSP00000323588	9606.ENSP00000351446	0	0	0	0	0	0.338	0	0.745	0.824
SRCAP	SUZ12	9606.ENSP00000262518	9606.ENSP00000316578	0	0	0	0	0.146	0	0	0.356	0.427
SRCAP	WDR5	9606.ENSP00000262518	9606.ENSP00000351446	0	0	0	0	0.093	0.349	0	0.213	0.494
SRCAP	VPS72	9606.ENSP00000262518	9606.ENSP00000346464	0	0	0	0	0.065	0.930	0	0.849	0.989
SRCAP	ZNHIT1	9606.ENSP00000262518	9606.ENSP00000304593	0	0	0	0	0	0.911	0.540	0.848	0.993
SUZ12	WDR5	9606.ENSP00000316578	9606.ENSP00000351446	0	0	0	0	0.068	0	0.900	0.588	0.958
TNFRSF13B	TNFRSF17	9606.ENSP00000261652	9606.ENSP00000053243	0	0	0	0	0.140	0	0	0.987	0.989
TNFRSF13B	TRAF2	9606.ENSP00000261652	9606.ENSP00000247668	0	0	0	0	0	0.684	0.900	0.750	0.991
TNFRSF13B	TNFSF13	9606.ENSP00000261652	9606.ENSP00000343505	0	0	0	0	0	0.270	0.900	0.856	0.988
TNFRSF13B	TNFRSF13C	9606.ENSP00000261652	9606.ENSP00000291232	0	0	0	0	0.089	0	0	0.990	0.990
TNFRSF13B	TNFSF13B	9606.ENSP00000261652	9606.ENSP00000365048	0	0	0	0	0	0.791	0.900	0.989	0.999
TNFRSF13C	TNFRSF17	9606.ENSP00000291232	9606.ENSP00000053243	0	0	0	0	0.070	0	0	0.977	0.977
TNFRSF13C	TRAF2	9606.ENSP00000291232	9606.ENSP00000247668	0	0	0	0	0.064	0.345	0.800	0.373	0.912
TNFRSF13C	TNFSF13	9606.ENSP00000291232	9606.ENSP00000343505	0	0	0	0	0	0	0	0.738	0.738
TNFRSF13C	TNFSF13B	9606.ENSP00000291232	9606.ENSP00000365048	0	0	0	0	0.063	0.969	0.800	0.990	0.999
TNFRSF17	TNFSF13	9606.ENSP00000053243	9606.ENSP00000343505	0	0	0	0	0	0.213	0.900	0.721	0.976
TNFRSF17	TNFSF13B	9606.ENSP00000053243	9606.ENSP00000365048	0	0	0	0	0.062	0.949	0.900	0.989	0.999
TNFSF13	TRAF2	9606.ENSP00000343505	9606.ENSP00000247668	0	0	0	0	0	0	0.900	0.075	0.903
TNFSF13	TNFSF13B	9606.ENSP00000343505	9606.ENSP00000365048	0	0	0	0.726	0.100	0.270	0.600	0.726	0.770
TNFSF13B	TRAF2	9606.ENSP00000365048	9606.ENSP00000247668	0	0	0	0	0.062	0	0.900	0.343	0.932
VPS72	ZNHIT1	9606.ENSP00000346464	9606.ENSP00000304593	0	0	0	0	0	0.936	0	0.717	0.981
